# Supplementary material for: Quality of life in children with erythropoietic protoporphyria: a case–control study
Source: J Dermatol. 2024 Jun 26;51(8):1068–78. doi: 10.1111/1346-8138.17348 (PMC11484138; doi:10.1111/1346-8138.17348)
Supplement: Supplementary file 1 — Appendix S1. [file JDE-51--s001.zip]

Archive with 3 entries (3 files):
- jde17348-sup-0001-Figure S1 and Tables S1-S7.docx
- Sup Figure 1A 27032024.eps
- Sup Figure 1B 27032024.eps
